# Supplementary material for: Aggregation, Cytotoxicity and DNA Binding in a Series of Calix[4]arene Amphiphile Containing Aminotriazole Groups
Source: Pharmaceuticals (Basel). 2023 May 5;16(5):699. doi: 10.3390/ph16050699 (PMC10224245; doi:10.3390/ph16050699)
Supplement: Supplementary file 1 [file pharmaceuticals-16-00699-s001.zip]

Archive with 1 entries (1 files):
- pharmaceuticals-2338621-supplementary.pdf
